# Supplementary material for: An inexpensive system for imaging the contents of multi-well plates
Source: Acta Crystallogr F Struct Biol Commun. 2018 Nov 29;74(Pt 12):797–802. doi: 10.1107/S2053230X18016515 (PMC6277959; doi:10.1107/S2053230X18016515)
Supplement: Supplementary file 1 [file f-74-00797-sup1.gz]

Archive with 28 entries (23 files):
- supplement
- supplement/machine_movie.MOV
- supplement/revised_supplementary_figs.pdf
- supplement/3d_printer_files
- supplement/3d_printer_files/free_cad_files
- supplement/3d_printer_files/free_cad_files/light_holder1.fcstd
- supplement/3d_printer_files/free_cad_files/plate_holder3.fcstd
- supplement/3d_printer_files/free_cad_files/fan_holder.fcstd
- supplement/3d_printer_files/free_cad_files/corner1.fcstd
- supplement/3d_printer_files/free_cad_files/corner2..fcstd
- supplement/3d_printer_files/free_cad_files/microscope_adaptor2.fcstd
- supplement/3d_printer_files/stl_files
- supplement/3d_printer_files/stl_files/mic_adap2.stl
- supplement/3d_printer_files/stl_files/lh1_c.stl
- supplement/3d_printer_files/stl_files/lh1_b.stl
- supplement/3d_printer_files/stl_files/plate_holder3.stl
- supplement/3d_printer_files/stl_files/scope_pole2.stl
- supplement/3d_printer_files/stl_files/corner1.stl
- supplement/3d_printer_files/stl_files/corner2.stl
- supplement/3d_printer_files/stl_files/lh1_a.stl
- supplement/3d_printer_files/stl_files/fan_holder.stl
- supplement/revised_supplementary_text.pdf
- supplement/python_scripts
- supplement/python_scripts/prep_stack.py
- supplement/python_scripts/plate_scan.config
- supplement/python_scripts/prep_stack.config
- supplement/python_scripts/plate_scan.py
- supplement/worm_movie.avi
