# Supplementary material for: An inexpensive system for imaging the contents of multi-well plates
Source: Acta Crystallogr F Struct Biol Commun. 2018 Nov 29;74(Pt 12):797–802. doi: 10.1107/S2053230X18016515 (PMC6277959; doi:10.1107/S2053230X18016515)
Supplement: Supplementary file 1 [file f-74-00797-sup1.gz › supplement/python_scripts/plate_scan.config]

12                # number of wells in the x 
8                 # number of wells in y 
98.96  0.04  0.11   # coordinates of the top left drop
-0.17  62.86  1.01   # coordinates of the bottom right drop
98.61  62.98  1.10   # coordinates of the bottom left drop
0.15              # default image spacing in z
5                 # default number of images per drop
