# Supplementary material for: An inexpensive system for imaging the contents of multi-well plates
Source: Acta Crystallogr F Struct Biol Commun. 2018 Nov 29;74(Pt 12):797–802. doi: 10.1107/S2053230X18016515 (PMC6277959; doi:10.1107/S2053230X18016515)
Supplement: Supplementary file 1 [file f-74-00797-sup1.gz › supplement/python_scripts/prep_stack.config]

5                          # number of data images per well
96                         # number of wells
IMG                        # Image file root
/media/user/SD_card/DCIM   # location of the image files
